# Supplementary material for: Reliable Prediction of Post-Operative Complications’ Rate Using the G8 Screening Tool: A Prospective Study on Elderly Patients Undergoing Surgery for Kidney Cancer
Source: J Clin Med. 2022 Jun 30;11(13):3785. doi: 10.3390/jcm11133785 (PMC9267910; doi:10.3390/jcm11133785)
Supplement: Supplementary file 1 [file jcm-11-03785-s001.zip]

Archive with 1 entries (1 files):
- jcm-1746332-supplementary.pdf
